# Supplementary material for: Loss of Rnf31 and Vps4b sensitizes pancreatic cancer to T cell-mediated killing
Source: Nat Commun. 2022 Apr 4;13:1804. doi: 10.1038/s41467-022-29412-3 (PMC8980030; doi:10.1038/s41467-022-29412-3)
Supplement: Supplementary file 4 — Source Data [file 41467_2022_29412_MOESM4_ESM.xlsx]

## Sheet: 1b,c,d
MAGeCK analysis see in Supplemetary Table 1

## Sheet: 2b
M1	M2	M3	M4	M5	M6	M7	M8	M9	M10
164.485	102.561	25.1253	46.9201	245.086	41.9452	65.4812	193.138	161.053	37.9625	Vps4b
226.519	258.267	25.1253	38.9248	161.314	124.904	113.104	249.747	156.923	33.0415	Rnf31
251.583	498.352	31.5442	291.62	264.471	156.595	208.349	502.824	388.179	349.396	Cflar
160.412	168.759	22.191	112.987	264.471	107.193	273.831	669.322	334.494	228.478	Adar	numbers represent mean read counts of all sgRNAs per gene (normalized to total read count)
5183.31	814.425	115.356	518.225	2142.77	1884.74	916.737	2980.31	2696.6	1827.83	Fas
858.141	770.604	146.534	606.174	9692.67	2949.21	1071.51	4925.01	2068.91	1189.49	Stat1
976.257	1122.11	129.111	386.512	1228.89	335.562	1303.67	1548.43	949.799	373.298	Casp8
877.879	1242.85	181.562	2352.74	3680.44	803.484	2631.16	1958.02	5715.31	625.679	Ovalbumin
Normalized readcounts for individual sgRNAs (mean of each Gene is shown in the upper panel)
sgRNA	Gene	M1	M2	M3	M4	M5	M6	M7	M8	M9	M10
sublib_2	Adar	2826.01	622.823	25.6755	104.781	218.777	201.337	976.266	1105.55	5467.54	38236.7
sublib_9	Adar	508.806	1096.47	44.3819	121.193	312.935	46794.1	2952.61	1331.98	949.799	762.063
sublib_5	Adar	454.292	377.61	63.4551	56.8091	362.783	89.4831	202.397	319.676	264.292	201.061
sublib_10	Adar	65.1673	237.754	18.7064	325.285	1604.83	512.664	1345.34	1565.08	404.697	691.762
sublib_7	Adar	315.811	559.422	6270.32	484.35	909.726	193.88	369.076	5920.67	445.993	255.896
sublib_8	Adar	35.7167	13.0532	5.1351	5.47051	65.0793	26.0992	345.265	293.036	24.7774	81.5491
sublib_6	Adar	177.33	82.0486	5092.92	156.541	310.165	124.904	154.774	253.077	776.357	566.626
sublib_1	Adar	143.493	89.5075	9.53661	30.2982	152.313	37.2846	47.6227	1018.97	99.1095	40.7746
sublib_3	Adar	88.9785	99.7636	6.96906	156.961	15.2313	41.0131	83.3398	139.858	74.3321	75.9251
sublib_4	Adar	18.7983	15.8503	1.83396	66.9085	45.694	20.5065	23.8114	26.6397	33.0365	5.62408
sublib_70	Casp8	38153.6	298.358	191.466	135.921	901.418	145.41	357.17	799.19	652.471	358.535
sublib_66	Casp8	8500.58	578.069	89.4974	288.254	15779.7	182.695	1202.47	260489	1024.13	388.061
sublib_67	Casp8	1082.78	475.509	15773.5	2433.11	16019.2	283.363	1416.78	5234.7	6400.82	15081
sublib_64	Casp8	2542.15	11077.5	32.6445	110.252	1337.59	387.76	1404.87	992.328	2221.7	284.016
sublib_61	Casp8	869.733	73.6572	11.7374	22.7236	110.773	113.718	5298.03	173.158	206.478	261.52
sublib_69	Casp8	1283.92	2281.51	261.523	27087.4	2268.08	417.588	488.133	2996.96	18153.6	1190.9
sublib_62	Casp8	539.51	1549.6	16.1389	75.3247	1120.2	6351.44	1404.87	253.077	875.467	136.384
sublib_65	Casp8	622.223	3240.92	478.298	4705.48	643.87	503.343	797.68	4768.5	735.062	4154.79
sublib_68	Casp8	676.738	694.616	168.725	16061	1712.83	440044	9417.39	2104.53	2717.25	750.814
sublib_63	Casp8	278.214	46048.8	65.2891	484.771	119.081	205.065	464.321	626.032	776.357	352.911
sublib_91	Cflar	16404	2600.38	54.2853	60.5964	524.789	182.695	9619.79	699.291	660.73	417.588
sublib_98	Cflar	1377.91	190.203	12.8377	41.2392	121.851	41.0131	130.962	139.858	247.774	281.204
sublib_94	Cflar	5903.28	3019.01	473.896	522.644	238.163	164.052	226.208	652.672	396.438	3280.24
sublib_97	Cflar	226.832	1240.05	55.3857	14393.3	202.161	149.139	476.227	959.028	1255.39	11175
sublib_95	Cflar	276.335	533.316	118.107	35657.2	368.321	384.032	17489.4	1551.76	1189.31	2747.36
sublib_99	Cflar	529.485	323.532	22.3743	1711.43	815.569	928.387	690.529	2284.35	2353.85	4490.83
sublib_92	Cflar	88.9785	551.031	40.714	2390.19	290.78	1728.14	190.491	352.976	379.92	119.512
sublib_100	Cflar	108.403	463.388	8.80302	24.4069	407.092	29.8277	83.3398	219.777	156.923	22.4963
sublib_96	Cflar	60.7811	0	2.20076	1.68323	34.6167	18.6423	0	26.6397	33.0365	2.81204
sublib_93	Cflar	10.6524	15.8503	6.23547	5.89132	63.6947	20.5065	11.9057	33.2996	66.073	8.43612
sublib_168	Fas	8051.3	5300.52	73105.1	387.985	8421.54	3005.14	1047.7	2630.67	2576.85	1855.95
sublib_164	Fas	21611.7	18913.1	85.4627	3313.02	5621.75	305.734	619.095	2843.79	1379.27	2386.02
sublib_170	Fas	32796.7	536.113	91187.2	648.466	967.882	671.123	1428.68	4462.15	3204.54	18909.6
sublib_166	Fas	10294.6	569.678	3470.59	296.67	420.939	2009.64	738.152	3336.62	908.503	10937.4
sublib_165	Fas	5365.65	628.417	39.9804	146.441	4858.79	1312.42	166.68	5940.65	858.949	666.453
sublib_167	Fas	5000.97	28640.5	356.889	2193.25	1128.5	3627.79	1226.28	3116.84	17501.1	1799.7
sublib_162	Fas	1389.82	1412.54	65.6559	10541.2	1711.45	1759.83	392.887	1631.68	842.43	856.266
sublib_161	Fas	3284.06	172.488	36.6793	58.9132	630.023	18282.5	12822.4	852.47	33119.1	78.7371
sublib_169	Fas	570.214	533.316	144.516	57944.5	2574.1	2401.13	785.775	2550.75	2816.36	8708.88
sublib_163	Fas	250.644	1000.43	86.1963	315.185	139621	1297.51	1190.57	181176	10373.5	262.926
sublib_367	Ovalbumin	1362.25	1165.46	34.1117	561.358	38230.6	365.389	10155.5	885.769	5715.31	6121.81
sublib_362	Ovalbumin	755.064	1366.85	337.082	3995.15	1744.68	986.179	2631.16	5134.8	10546.9	284.016
sublib_366	Ovalbumin	2362.94	50274.3	51304	29853.4	8596.01	777.385	1547.74	3696.26	6210.86	586.31
sublib_364	Ovalbumin	1001.32	42203.7	56.4861	879.489	9246.8	279.635	1095.32	1072.25	1172.8	1542.4
sublib_363	Ovalbumin	877.879	651.727	45.8491	16058	2331.78	803.484	250.019	739.251	2271.26	1286.51
sublib_361	Ovalbumin	726.24	1242.85	181.562	635.421	3680.44	4278.41	3821.72	1958.02	7664.47	572.25
sublib_365	Ovalbumin	657.939	1223.27	37499.8	2352.74	488.787	3454.42	10584.1	10249.6	2890.69	625.679
sublib_451	Rnf31	4452.68	51.2804	538.452	119.089	110.773	1927.62	119.057	246.417	140.405	33.7445
sublib_455	Rnf31	5883.23	626.553	40.714	34.9271	48.4633	175.238	250.019	392.935	594.657	85.7672
sublib_448	Rnf31	1097.82	1071.29	1128.99	1984.95	2396.86	3935.39	7822.03	12633.9	20267.9	9701.53
sublib_449	Rnf31	147.88	46.6185	12.8377	42.9224	209.085	65.2481	95.2454	253.077	165.182	18.2783
sublib_452	Rnf31	686.763	855.916	660.593	24.8277	217.393	93.2116	71.4341	552.773	1404.05	1491.79
sublib_453	Rnf31	203.648	254.537	17.606	3057.17	195.238	65.2481	23.8114	173.158	132.146	11.2482
sublib_457	Rnf31	249.39	261.996	17.9728	32.823	286.626	119.311	107.151	226.437	140.405	42.1806
sublib_450	Rnf31	103.39	340.315	30.8106	7631.78	108.004	147.274	523.85	279.717	536.843	32.3384
sublib_456	Rnf31	11.279	11.1884	19.44	20.1988	127.389	130.496	178.585	93.2389	148.664	15.4662
sublib_454	Rnf31	2.50644	9.3237	4.40151	9.67859	58.156	13.0496	47.6227	79.919	82.5912	15.4662
sublib_522	Stat1	41117.5	106542	489.668	589.132	115103	18765.4	1381.06	9963.24	3022.84	1370.87
sublib_519	Stat1	3676.94	661.983	114.439	235.653	16790.5	262.857	654.812	7525.71	2816.36	8029.78
sublib_521	Stat1	10033.9	5577.44	39.9804	129.188	7993.68	4770.57	761.963	9723.48	8606.01	2374.77
sublib_523	Stat1	1008.84	46514.1	166.891	999.42	6408.24	3461.88	77482.2	4935	5128.91	1715.34
sublib_526	Stat1	368.446	842.863	36.3125	176.319	570.483	9410.64	345.265	25840.5	1065.43	530.069
sublib_525	Stat1	2922.5	1793.88	1009.41	39.556	94.1573	1303.1	130.962	406.255	421.215	826.739
sublib_518	Stat1	707.442	548.234	187.431	4751.35	1057.89	255.4	631.001	1951.36	1189.31	423.212
sublib_527	Stat1	534.497	386.001	534.417	623.217	99485.5	593756	2071.59	4915.02	4080.01	1458.04
sublib_520	Stat1	107.15	212.58	126.177	698.121	15051.3	164.052	4250.33	1278.7	1321.46	1008.12
sublib_524	Stat1	70.8068	698.345	30.4438	648.466	11391.7	2436.55	4107.46	2004.64	470.77	78.7371
sublib_611	Vps4b	2458.19	34438	71.8913	805.427	4263.39	343.019	369.076	1611.7	1048.91	621.461
sublib_608	Vps4b	195.502	77.3867	9.16981	66.4877	260.317	24.235	71.4341	1072.25	140.405	32.3384
sublib_617	Vps4b	166.051	127.735	92.0649	37.0311	177.237	35.4204	59.5284	126.538	123.887	33.7445
sublib_615	Vps4b	162.918	371.083	35.5789	39.9768	592.637	1012.28	345.265	226.437	239.515	203.873
sublib_609	Vps4b	338.995	527.721	3775.03	53.8635	355.859	169.645	250.019	1811.5	1313.2	216.527
sublib_616	Vps4b	635.381	433.552	408.24	583.24	260240	18903.3	3262.16	5367.89	15874	1692.85
sublib_610	Vps4b	21.9313	31.7006	14.6717	99.3108	229.855	42.8773	35.717	159.838	181.701	42.1806
sublib_612	Vps4b	57.648	41.9567	7.33585	37.0311	106.619	41.0131	35.717	113.219	74.3321	19.6843
sublib_613	Vps4b	5.63948	4.66185	2.93434	4.62889	92.7727	5.59269	11.9057	66.5992	8.25912	2.81204
sublib_614	Vps4b	4.38626	7.45896	1.46717	10.0994	90.0033	13.0496	35.717	86.5789	66.073	9.84214

## Sheet: 2c
	Overlap to in vitro screen	No overlap to in vitro screen
Sublibrary in vivo; number of genes	43	21
See Supplementary Table 2 for enriched/depleted classification of in vitro screen
See Supplementary Table 3 for in vivo sublibrary screening results

## Sheet: 2d
Raw data see in Supplemetary Table 3

## Sheet: 3c
Log Fold change percentage mCherry+ treated to untreated
WT	Stat1	Rnf31-1	Rnf31-2	Rnf31-3	Vps4b-1	Vps4b-6	Vps4b-3
-0.0464065	0.328759	-1.08034	-1.04368	-1.23195	-0.808816	-1.52356	-1.20224
0.255461	0.972977	-1.08525	-1.08549	-0.874469	-0.140633	-1.59304	-0.943732
0.0664274	0.412009	-1.90394	-1	-0.95202	-2.001	-1.79244	-0.545434
-0.198381	1.91554	-1.24351			-1.03377	-1.62385
Raw flow cytometry data
Percentage mCherry+	sgRNA	Treatment
69.5	WT	untreated
62.6	WT	untreated
57.3	WT	untreated
57.6	WT	untreated
67.3	WT	OT-1
68.4	WT	OT-1
60	WT	OT-1
50.2	WT	OT-1
59	Stat1-1	untreated
48.5	Stat1-1	untreated
59.6	Stat1-1	untreated
25.5	Stat1-1	untreated
74.1	Stat1-1	OT-1
95.2	Stat1-1	OT-1
79.3	Stat1-1	OT-1
96.2	Stat1-1	OT-1
48	Rnf31-1	untreated
48.8	Rnf31-1	untreated
18.3	Rnf31-1	untreated
36.7	Rnf31-1	untreated
22.7	Rnf31-1	OT-1
23	Rnf31-1	OT-1
4.89	Rnf31-1	OT-1
15.5	Rnf31-1	OT-1
50.3	Rnf31-2	untreated
36.5	Rnf31-2	untreated
54	Rnf31-2	untreated
24.4	Rnf31-2	OT-1
17.2	Rnf31-2	OT-1
27	Rnf31-2	OT-1
40.4	Rnf31-3	untreated
55	Rnf31-3	untreated
41.4	Rnf31-3	untreated
17.2	Rnf31-3	OT-1
30	Rnf31-3	OT-1
21.4	Rnf31-3	OT-1
49.4	Vps4b-1	untreated
64.6	Vps4b-1	untreated
28.9	Vps4b-1	untreated
38.9	Vps4b-1	untreated
28.2	Vps4b-1	OT-1
58.6	Vps4b-1	OT-1
7.22	Vps4b-1	OT-1
19	Vps4b-1	OT-1
57.5	Vps4b-2	untreated
53.7	Vps4b-2	untreated
43.3	Vps4b-2	untreated
37.6	Vps4b-2	untreated
20	Vps4b-2	OT-1
17.8	Vps4b-2	OT-1
12.5	Vps4b-2	OT-1
12.2	Vps4b-2	OT-1
47.4	Vps4b-3	untreated
35.2	Vps4b-3	untreated
54	Vps4b-3	untreated
20.6	Vps4b-3	OT-1
18.3	Vps4b-3	OT-1
37	Vps4b-3	OT-1

## Sheet: 3d
Log Fold change percentage mCherry+ treated to untreated
Rnf31 1+2	Vps4b 1+2	B16-Rnf31	B16-Vps4b	EO771-Rnf31	EO771-Vps4b
-1.42951	-1.41415	-1.80735	-0.0527874	-0.115477	-0.272253
-0.661973	-0.632128	-0.954639	-0.123783	-0.0437214	-0.528379
-0.649743	-0.378512	-0.807355	-0.337802	0.219313	-0.497663
-0.91097		-0.572062
Raw flow cytometry data
Percentage mCherry+	sgRNA	Treatment
50.1	KPC-2_Rnf31	untreated
60.6	KPC-2_Rnf31	untreated
35.3	KPC-2_Rnf31	untreated
48.7	KPC-2_Rnf31	untreated
18.6	KPC-2_Rnf31	OT-1
38.3	KPC-2_Rnf31	OT-1
22.5	KPC-2_Rnf31	OT-1
25.9	KPC-2_Rnf31	OT-1
54.1	KPC-2_Vps4b	untreated
51.3	KPC-2_Vps4b	untreated
37.7	KPC-2_Vps4b	untreated
20.3	KPC-2_Vps4b	OT-1
33.1	KPC-2_Vps4b	OT-1
29	KPC-2_Vps4b	OT-1
42.7	B16-Rnf31	untreated
40.7	B16-Rnf31	untreated
42.7	B16-Rnf31	untreated
50.1	B16-Rnf31	untreated
12.2	B16-Rnf31	OT-1
21	B16-Rnf31	OT-1
24.4	B16-Rnf31	OT-1
33.7	B16-Rnf31	OT-1
66.8	B16-Vps4b	untreated
45	B16-Vps4b	untreated
29.7	B16-Vps4b	untreated
64.4	B16-Vps4b	OT-1
41.3	B16-Vps4b	OT-1
23.5	B16-Vps4b	OT-1
45.5	E0771-Rnf31	untreated
46.9	E0771-Rnf31	untreated
40.2	E0771-Rnf31	untreated
42	E0771-Rnf31	OT-1
45.5	E0771-Rnf31	OT-1
46.8	E0771-Rnf31	OT-1
47.1	E0771-Vps4b	untreated
22.5	E0771-Vps4b	untreated
52.1	E0771-Vps4b	untreated
39	E0771-Vps4b	OT-1
15.6	E0771-Vps4b	OT-1
36.9	E0771-Vps4b	OT-1

## Sheet: 3e
MFI of H2-Kb-APC
WT	WT-OT	Rnf31	Rnf31-OT	Vps4b	Vps4b-OT	Stat1	Stat1-OT
451	61506	451	32057	382	23898	370	407
345	34220	318	12447	339	24424	103	277
275	33212	262	12636	273	10368	325	343

## Sheet: 4b
phospho-p65
Cleaved caspase 8

## Sheet: 4c
cFlipL

## Sheet: 4f
Mean Percentage of two independent experiments
	Live		Dead
WT	86.57	83.7	13.43	16.3
WT TNF	89.06	87.77	10.94	12.23
RNF31	86.67	90.38	13.33	9.62
RNF31 TNF	41.46	30.53	58.54	69.47
values represent organoids counted on independent images
	Live (Type 1)	Dead (Type 2)	Total	Percentage Live	Percentage Dead
WT_1 TNF	57	7	64	89.0625	10.9375
WT_1	58	9	67	86.5672	13.4328
RNF31_2_TNF	17	24	41	41.4634	58.5366
RNF31_2	52	8	60	86.6667	13.3333
WT_2	113	22	135	83.7037	16.2963
RNF31_1	94	10	104	90.3846	9.61538
RNF31_1_TNF	29	66	95	30.5263	69.4737
WT_2 TNF	122	17	139	87.7698	12.2302

[truncated: 25 more sheets: 5b, 5c, 5e, 6b, 6c, 6d, S1a, S1b, S1c, S2a, S2b, S3a, S3c, S3d, S3e, S3f, S3g, S3i, S4c, S5a …]
